# Supplementary material for: Selective Acetylene Hydrogenation: Influence of Carbon Supports on the Stabilization of Pd4S-like Active Sites
Source: Nanomaterials (Basel). 2026 Jan 23;16(3):157. doi: 10.3390/nano16030157 (PMC12899367; doi:10.3390/nano16030157)
Supplement: Supplementary file 1 [file nanomaterials-16-00157-s001.zip]

Archive with 1 entries (1 files):
- nanomaterials-4096791-supplementary.pdf
